# Supplementary material for: Effect of Sodium Tanshinone IIA Sulfonate Injection on Blood Lipid in Patients With Coronary Heart Disease: A Systematic Review and Meta-Analysis of Randomized Clinical Trials
Source: Front Cardiovasc Med. 2021 Nov 24;8:770746. doi: 10.3389/fcvm.2021.770746 (PMC8652084; doi:10.3389/fcvm.2021.770746)
Supplement: Supplementary file 1 [file Presentation_1.zip]

Archive with 3 entries (2 files):
- Supplementary materials/
- Supplementary materials/Supplementary materials 1.docx
- Supplementary materials/Supplementary materials 2.docx
